# Supplementary material for: Systematic comparison of somatic variant calling performance among different sequencing depth and mutation frequency
Source: Sci Rep. 2020 Feb 26;10:3501. doi: 10.1038/s41598-020-60559-5 (PMC7044309; doi:10.1038/s41598-020-60559-5)
Supplement: Supplementary file 2 — Supplementary Table 1. [file 41598_2020_60559_MOESM2_ESM.xlsx]

## Sheet: Strelka2-average
	1.0%	5.0%	10.0%	20.0%	30.0%	40.0%
100X	0.035874|0.977844	0.484061|0.963290	0.772481|0.965064	0.923399|0.962988	0.955657|0.960870	0.964697|0.959675
200X	0.071843|0.957570	0.709202|0.963931	0.886193|0.962784	0.955276|0.961129	0.968027|0.959898	0.970692|0.958651
300X	0.108288|0.963858	0.788848|0.964412	0.915120|0.963243	0.962128|0.960756	0.970692|0.959372	0.972880|0.958380
500X	0.162718|0.965570	0.850319|0.963971	0.930060|0.962861	0.964411|0.960938	0.971739|0.959504	0.972595|0.958728
800X	0.232087|0.964017	0.874203|0.963100	0.935484|0.962692	0.965078|0.961146	0.972690|0.959362	0.971929|0.958881

## Sheet: Mutect2-average
	1.0%	5.0%	10.0%	20.0%	30.0%	40.0%
100X	0.027500|0.841582	0.500238|0.955420	0.810068|0.959348	0.931202|0.958486	0.951185|0.959217	0.957655|0.958933
200X	0.062803|0.874070	0.740698|0.959134	0.915311|0.958093	0.956038|0.956421	0.961747|0.955679	0.962889|0.955274
300X	0.107051|0.914099	0.842326|0.960195	0.942811|0.959430	0.960034|0.954687	0.962984|0.954111	0.963745|0.954685
500X	0.200590|0.926177	0.914835|0.957770	0.955943|0.956307	0.962794|0.955973	0.964031|0.956477	0.964126|0.957566
800X	0.344657|0.939561	0.944619|0.953785	0.960034|0.954227	0.963270|0.954373	0.963460|0.956543	0.964316|0.956760

## Sheet: all replicates
Depth	Percent	repgroup	Recall	Precision	Software
100X	0.01	rep1	0.0259777	0.928571	Mutect2
100X	0.01	rep2	0.0259777	0.689394	Mutect2
100X	0.01	rep3	0.0305452	0.90678	Mutect2
200X	0.01	rep1	0.056523	0.90411	Mutect2
200X	0.01	rep2	0.0633743	0.798561	Mutect2
200X	0.01	rep3	0.0685127	0.91954	Mutect2
300X	0.01	rep1	0.108478	0.894118	Mutect2
300X	0.01	rep2	0.100771	0.919271	Mutect2
300X	0.01	rep3	0.111904	0.92891	Mutect2
500X	0.01	rep1	0.195832	0.925776	Mutect2
500X	0.01	rep2	0.201827	0.924183	Mutect2
500X	0.01	rep3	0.204111	0.928571	Mutect2
800X	0.01	rep1	0.339138	0.938389	Mutect2
800X	0.01	rep2	0.342849	0.941223	Mutect2
800X	0.01	rep3	0.351984	0.939071	Mutect2
100X	0.01	rep1	0.0348273	0.968254	Strelka2
100X	0.01	rep2	0.0331145	1	Strelka2
100X	0.01	rep3	0.0396803	0.965278	Strelka2
200X	0.01	rep1	0.0696546	0.953125	Strelka2
200X	0.01	rep2	0.0667999	0.970954	Strelka2
200X	0.01	rep3	0.0790751	0.94863	Strelka2
300X	0.01	rep1	0.107337	0.956743	Strelka2
300X	0.01	rep2	0.106195	0.978947	Strelka2
300X	0.01	rep3	0.111333	0.955882	Strelka2
500X	0.01	rep1	0.161576	0.964225	Strelka2
500X	0.01	rep2	0.164145	0.963149	Strelka2
500X	0.01	rep3	0.162432	0.969336	Strelka2
800X	0.01	rep1	0.229518	0.961722	Strelka2
800X	0.01	rep2	0.234656	0.968198	Strelka2
800X	0.01	rep3	0.232087	0.96213	Strelka2
100X	0.05	rep1	0.493577	0.961624	Mutect2
100X	0.05	rep2	0.505281	0.944504	Mutect2
100X	0.05	rep3	0.501856	0.960131	Mutect2
200X	0.05	rep1	0.739366	0.965337	Mutect2
200X	0.05	rep2	0.738224	0.948991	Mutect2
200X	0.05	rep3	0.744505	0.963072	Mutect2
300X	0.05	rep1	0.84499	0.961351	Mutect2
300X	0.05	rep2	0.840993	0.956804	Mutect2
300X	0.05	rep3	0.840993	0.962431	Mutect2
500X	0.05	rep1	0.91493	0.957574	Mutect2
500X	0.05	rep2	0.916643	0.955086	Mutect2
500X	0.05	rep3	0.912932	0.960649	Mutect2
800X	0.05	rep1	0.941764	0.953468	Mutect2
800X	0.05	rep2	0.944619	0.954152	Mutect2
800X	0.05	rep3	0.947474	0.953736	Mutect2
100X	0.05	rep1	0.473594	0.965658	Strelka2
100X	0.05	rep2	0.491579	0.965247	Strelka2
100X	0.05	rep3	0.487011	0.958966	Strelka2
200X	0.05	rep1	0.70511	0.96711	Strelka2
200X	0.05	rep2	0.711676	0.962177	Strelka2
200X	0.05	rep3	0.710819	0.962505	Strelka2
300X	0.05	rep1	0.786754	0.967357	Strelka2
300X	0.05	rep2	0.791036	0.961819	Strelka2
300X	0.05	rep3	0.788752	0.964061	Strelka2
500X	0.05	rep1	0.849272	0.964656	Strelka2
500X	0.05	rep2	0.85127	0.962867	Strelka2
500X	0.05	rep3	0.850414	0.96439	Strelka2
800X	0.05	rep1	0.871253	0.963688	Strelka2
800X	0.05	rep2	0.875821	0.962963	Strelka2
800X	0.05	rep3	0.875535	0.962649	Strelka2
100X	0.1	rep1	0.813588	0.964467	Mutect2
100X	0.1	rep2	0.807593	0.950286	Mutect2
100X	0.1	rep3	0.809021	0.96329	Mutect2
200X	0.1	rep1	0.917214	0.961976	Mutect2
200X	0.1	rep2	0.916072	0.951379	Mutect2
200X	0.1	rep3	0.912646	0.960926	Mutect2
300X	0.1	rep1	0.942621	0.961561	Mutect2
300X	0.1	rep2	0.943477	0.957416	Mutect2
300X	0.1	rep3	0.942335	0.959314	Mutect2
500X	0.1	rep1	0.955752	0.956571	Mutect2
500X	0.1	rep2	0.956038	0.956584	Mutect2
500X	0.1	rep3	0.956038	0.955765	Mutect2
800X	0.1	rep1	0.960605	0.952718	Mutect2
800X	0.1	rep2	0.959463	0.953205	Mutect2
800X	0.1	rep3	0.960034	0.956757	Mutect2
100X	0.1	rep1	0.767057	0.967939	Strelka2
100X	0.1	rep2	0.774479	0.96274	Strelka2
100X	0.1	rep3	0.775906	0.964514	Strelka2
200X	0.1	rep1	0.889238	0.9638	Strelka2
200X	0.1	rep2	0.886383	0.9613	Strelka2
200X	0.1	rep3	0.882957	0.963251	Strelka2
300X	0.1	rep1	0.914645	0.964189	Strelka2
300X	0.1	rep2	0.916357	0.961942	Strelka2
300X	0.1	rep3	0.914359	0.963598	Strelka2
500X	0.1	rep1	0.928918	0.963007	Strelka2
500X	0.1	rep2	0.930345	0.962493	Strelka2
500X	0.1	rep3	0.930916	0.963083	Strelka2
800X	0.1	rep1	0.934627	0.963508	Strelka2
800X	0.1	rep2	0.935198	0.962115	Strelka2
800X	0.1	rep3	0.936626	0.962452	Strelka2
100X	0.2	rep1	0.931773	0.961697	Mutect2
100X	0.2	rep2	0.932344	0.953855	Mutect2
100X	0.2	rep3	0.929489	0.959906	Mutect2
200X	0.2	rep1	0.955181	0.959839	Mutect2
200X	0.2	rep2	0.956323	0.950624	Mutect2
200X	0.2	rep3	0.956609	0.958798	Mutect2
300X	0.2	rep1	0.96032	0.958951	Mutect2
300X	0.2	rep2	0.959463	0.954558	Mutect2
300X	0.2	rep3	0.96032	0.950551	Mutect2
500X	0.2	rep1	0.962033	0.957658	Mutect2
500X	0.2	rep2	0.962603	0.95443	Mutect2
500X	0.2	rep3	0.963745	0.955832	Mutect2
800X	0.2	rep1	0.962889	0.955524	Mutect2
800X	0.2	rep2	0.96346	0.952045	Mutect2
800X	0.2	rep3	0.96346	0.955549	Mutect2
100X	0.2	rep1	0.919783	0.963805	Strelka2
100X	0.2	rep2	0.928918	0.962153	Strelka2
100X	0.2	rep3	0.921496	0.963007	Strelka2
200X	0.2	rep1	0.952041	0.960541	Strelka2
200X	0.2	rep2	0.955467	0.960953	Strelka2
200X	0.2	rep3	0.958321	0.961891	Strelka2
300X	0.2	rep1	0.959463	0.96056	Strelka2
300X	0.2	rep2	0.962603	0.960958	Strelka2
300X	0.2	rep3	0.964316	0.960751	Strelka2
500X	0.2	rep1	0.962318	0.961495	Strelka2
500X	0.2	rep2	0.964887	0.960773	Strelka2
500X	0.2	rep3	0.966029	0.960545	Strelka2
800X	0.2	rep1	0.964031	0.962108	Strelka2
800X	0.2	rep2	0.964316	0.960751	Strelka2
800X	0.2	rep3	0.966886	0.960579	Strelka2
100X	0.3	rep1	0.95147	0.959965	Mutect2
100X	0.3	rep2	0.95147	0.958585	Mutect2
100X	0.3	rep3	0.950614	0.959101	Mutect2
200X	0.3	rep1	0.961747	0.959556	Mutect2
200X	0.3	rep2	0.962033	0.949028	Mutect2
200X	0.3	rep3	0.961462	0.958452	Mutect2
300X	0.3	rep1	0.962318	0.958215	Mutect2
300X	0.3	rep2	0.96346	0.947767	Mutect2
300X	0.3	rep3	0.963174	0.956349	Mutect2
500X	0.3	rep1	0.964031	0.957471	Mutect2
500X	0.3	rep2	0.964031	0.955304	Mutect2
500X	0.3	rep3	0.964031	0.956657	Mutect2
800X	0.3	rep1	0.964031	0.955574	Mutect2
800X	0.3	rep2	0.96346	0.956633	Mutect2
800X	0.3	rep3	0.962889	0.957423	Mutect2
100X	0.3	rep1	0.95461	0.962025	Strelka2
100X	0.3	rep2	0.956323	0.960987	Strelka2
100X	0.3	rep3	0.956038	0.959599	Strelka2
200X	0.3	rep1	0.966029	0.96	Strelka2
200X	0.3	rep2	0.968027	0.959264	Strelka2
200X	0.3	rep3	0.970026	0.96043	Strelka2
300X	0.3	rep1	0.96974	0.959334	Strelka2
300X	0.3	rep2	0.971168	0.959391	Strelka2
300X	0.3	rep3	0.971168	0.959391	Strelka2
500X	0.3	rep1	0.970026	0.959887	Strelka2
500X	0.3	rep2	0.972595	0.959448	Strelka2
500X	0.3	rep3	0.972595	0.959178	Strelka2
800X	0.3	rep1	0.972595	0.958908	Strelka2
800X	0.3	rep2	0.97288	0.95973	Strelka2
800X	0.3	rep3	0.972595	0.959448	Strelka2
100X	0.4	rep1	0.95718	0.959096	Mutect2
100X	0.4	rep2	0.958036	0.959131	Mutect2
100X	0.4	rep3	0.95775	0.958571	Mutect2
200X	0.4	rep1	0.961747	0.958464	Mutect2
200X	0.4	rep2	0.96346	0.949367	Mutect2
200X	0.4	rep3	0.96346	0.95799	Mutect2
300X	0.4	rep1	0.963174	0.958523	Mutect2
300X	0.4	rep2	0.964316	0.948344	Mutect2
300X	0.4	rep3	0.963745	0.957187	Mutect2
500X	0.4	rep1	0.964031	0.958014	Mutect2
500X	0.4	rep2	0.963745	0.95773	Mutect2
500X	0.4	rep3	0.964602	0.956953	Mutect2
800X	0.4	rep1	0.964887	0.957236	Mutect2
800X	0.4	rep2	0.964316	0.956128	Mutect2
800X	0.4	rep3	0.963745	0.956916	Mutect2
100X	0.4	rep1	0.963745	0.960182	Strelka2
100X	0.4	rep2	0.964602	0.959671	Strelka2
100X	0.4	rep3	0.965744	0.959172	Strelka2
200X	0.4	rep1	0.970026	0.959345	Strelka2
200X	0.4	rep2	0.970882	0.958028	Strelka2
200X	0.4	rep3	0.971168	0.95858	Strelka2
300X	0.4	rep1	0.973451	0.958673	Strelka2
300X	0.4	rep2	0.972024	0.957806	Strelka2
300X	0.4	rep3	0.973166	0.958661	Strelka2
500X	0.4	rep1	0.972595	0.958638	Strelka2
500X	0.4	rep2	0.97288	0.95865	Strelka2
500X	0.4	rep3	0.972309	0.958896	Strelka2
800X	0.4	rep1	0.972309	0.958627	Strelka2
800X	0.4	rep2	0.972309	0.959166	Strelka2
800X	0.4	rep3	0.971168	0.95885	Strelka2
