# Supplementary material for: Systematic comparison of somatic variant calling performance among different sequencing depth and mutation frequency
Source: Sci Rep. 2020 Feb 26;10:3501. doi: 10.1038/s41598-020-60559-5 (PMC7044309; doi:10.1038/s41598-020-60559-5)
Supplement: Supplementary file 3 — Supplementary Table 2. [file 41598_2020_60559_MOESM3_ESM.xlsx]

## Sheet: Strelka2-average
	1.0%	5.0%	10.0%	20.0%	30.0%	40.0%
100X	0.069209	0.644338	0.8581	0.942778	0.958257	0.962179
200X	0.133658	0.817175	0.922902	0.958194	0.963946	0.964634
300X	0.194702	0.86784	0.938565	0.961441	0.964999	0.965576
500X	0.278502	0.903585	0.946176	0.962671	0.965583	0.965612
800X	0.374107	0.916501	0.948893	0.963108	0.96598	0.965361

## Sheet: Mutect2-average
	1.0%	5.0%	10.0%	20.0%	30.0%	40.0%
100X	0.0532601	0.656661	0.87841	0.944647	0.955184	0.958294
200X	0.117187	0.835881	0.936214	0.956229	0.958703	0.959066
300X	0.191657	0.897407	0.951048	0.957353	0.958527	0.959194
500X	0.329761	0.93581	0.956125	0.959372	0.960239	0.960835
800X	0.504317	0.94918	0.957122	0.958801	0.959989	0.960523

## Sheet: all-replicates
Depth	Percent	repgroup	Software	F-score
100X	0.01	rep2	Mutect2	0.0500688
100X	0.01	rep1	Mutect2	0.0505415
100X	0.01	rep3	Mutect2	0.0590997
100X	0.01	rep2	Strelka2	0.0641061
100X	0.01	rep1	Strelka2	0.0672362
100X	0.01	rep3	Strelka2	0.076227
200X	0.01	rep1	Mutect2	0.106394
200X	0.01	rep2	Mutect2	0.117429
200X	0.01	rep2	Strelka2	0.125
200X	0.01	rep3	Mutect2	0.127524
200X	0.01	rep1	Strelka2	0.129822
200X	0.01	rep3	Strelka2	0.145982
300X	0.01	rep2	Mutect2	0.181631
300X	0.01	rep2	Strelka2	0.191604
300X	0.01	rep1	Strelka2	0.193018
300X	0.01	rep1	Mutect2	0.193483
300X	0.01	rep3	Strelka2	0.199437
300X	0.01	rep3	Mutect2	0.199745
100X	0.2	rep1	Mutect2	0.946498
100X	0.2	rep1	Strelka2	0.94128
100X	0.2	rep2	Mutect2	0.942977
100X	0.2	rep2	Strelka2	0.945243
100X	0.2	rep3	Mutect2	0.944453
100X	0.2	rep3	Strelka2	0.941794
100X	0.3	rep1	Mutect2	0.955699
100X	0.3	rep1	Strelka2	0.958303
100X	0.3	rep2	Mutect2	0.955014
100X	0.3	rep2	Strelka2	0.958649
100X	0.3	rep3	Mutect2	0.954839
100X	0.3	rep3	Strelka2	0.957815
100X	0.4	rep1	Mutect2	0.958137
100X	0.4	rep1	Strelka2	0.96196
100X	0.4	rep2	Mutect2	0.958583
100X	0.4	rep2	Strelka2	0.96213
100X	0.4	rep3	Mutect2	0.958161
100X	0.4	rep3	Strelka2	0.962447
500X	0.01	rep1	Strelka2	0.276773
500X	0.01	rep3	Strelka2	0.27824
500X	0.01	rep2	Strelka2	0.280488
500X	0.01	rep1	Mutect2	0.32328
500X	0.01	rep2	Mutect2	0.331303
500X	0.01	rep3	Mutect2	0.334659
800X	0.01	rep1	Strelka2	0.370592
800X	0.01	rep3	Strelka2	0.373965
800X	0.01	rep2	Strelka2	0.377757
800X	0.01	rep1	Mutect2	0.498218
800X	0.01	rep2	Mutect2	0.502616
800X	0.01	rep3	Mutect2	0.512043
100X	0.05	rep1	Strelka2	0.63551
100X	0.05	rep3	Strelka2	0.645967
100X	0.05	rep2	Strelka2	0.651409
100X	0.05	rep1	Mutect2	0.65233
100X	0.05	rep2	Mutect2	0.65836
100X	0.05	rep3	Mutect2	0.659168
200X	0.2	rep1	Mutect2	0.957505
200X	0.2	rep1	Strelka2	0.956272
200X	0.2	rep2	Mutect2	0.953465
200X	0.2	rep2	Strelka2	0.958202
200X	0.2	rep3	Mutect2	0.957702
200X	0.2	rep3	Strelka2	0.960103
200X	0.3	rep1	Mutect2	0.96065
200X	0.3	rep1	Strelka2	0.963005
200X	0.3	rep2	Mutect2	0.955486
200X	0.3	rep2	Strelka2	0.963626
200X	0.3	rep3	Mutect2	0.959954
200X	0.3	rep3	Strelka2	0.965204
200X	0.4	rep1	Mutect2	0.960103
200X	0.4	rep1	Strelka2	0.964656
200X	0.4	rep2	Mutect2	0.956362
200X	0.4	rep2	Strelka2	0.964412
200X	0.4	rep3	Mutect2	0.960717
200X	0.4	rep3	Strelka2	0.964833
200X	0.05	rep1	Strelka2	0.815585
200X	0.05	rep3	Strelka2	0.817734
200X	0.05	rep2	Strelka2	0.818182
200X	0.05	rep2	Mutect2	0.830443
200X	0.05	rep1	Mutect2	0.837375
200X	0.05	rep3	Mutect2	0.8398
100X	0.1	rep1	Strelka2	0.855869
100X	0.1	rep2	Strelka2	0.858408
100X	0.1	rep3	Strelka2	0.859991
300X	0.05	rep3	Strelka2	0.86764
300X	0.05	rep1	Strelka2	0.867758
300X	0.05	rep2	Strelka2	0.868108
100X	0.1	rep2	Mutect2	0.873148
100X	0.1	rep3	Mutect2	0.879441
100X	0.1	rep1	Mutect2	0.882626
300X	0.05	rep2	Mutect2	0.895169
300X	0.05	rep3	Mutect2	0.897623
300X	0.05	rep1	Mutect2	0.899423
300X	0.2	rep1	Mutect2	0.959635
300X	0.2	rep1	Strelka2	0.960011
300X	0.2	rep2	Mutect2	0.957005
300X	0.2	rep2	Strelka2	0.96178
300X	0.2	rep3	Mutect2	0.95541
300X	0.2	rep3	Strelka2	0.96253
300X	0.3	rep1	Mutect2	0.960262
300X	0.3	rep1	Strelka2	0.964509
300X	0.3	rep2	Mutect2	0.955549
300X	0.3	rep2	Strelka2	0.965243
300X	0.3	rep3	Mutect2	0.95975
300X	0.3	rep3	Strelka2	0.965243
300X	0.4	rep1	Mutect2	0.960843
300X	0.4	rep1	Strelka2	0.966006
300X	0.4	rep2	Mutect2	0.956263
300X	0.4	rep2	Strelka2	0.964863
300X	0.4	rep3	Mutect2	0.960455
300X	0.4	rep3	Strelka2	0.965859
500X	0.05	rep1	Strelka2	0.903294
500X	0.05	rep2	Strelka2	0.903636
500X	0.05	rep3	Strelka2	0.903823
800X	0.05	rep1	Strelka2	0.915142
800X	0.05	rep3	Strelka2	0.917028
800X	0.05	rep2	Strelka2	0.917327
200X	0.1	rep3	Strelka2	0.921358
200X	0.1	rep2	Strelka2	0.922323
200X	0.1	rep1	Strelka2	0.925019
200X	0.1	rep2	Mutect2	0.933392
500X	0.05	rep2	Mutect2	0.93547
500X	0.05	rep1	Mutect2	0.935766
200X	0.1	rep3	Mutect2	0.936164
500X	0.05	rep3	Mutect2	0.936183
300X	0.1	rep3	Strelka2	0.938333
300X	0.1	rep2	Strelka2	0.938596
300X	0.1	rep1	Strelka2	0.938764
200X	0.1	rep1	Mutect2	0.939062
500X	0.2	rep1	Mutect2	0.959841
500X	0.2	rep1	Strelka2	0.961906
500X	0.2	rep2	Mutect2	0.958499
500X	0.2	rep2	Strelka2	0.962826
500X	0.2	rep3	Mutect2	0.959773
500X	0.2	rep3	Strelka2	0.963279
500X	0.3	rep1	Mutect2	0.96074
500X	0.3	rep1	Strelka2	0.96493
500X	0.3	rep2	Mutect2	0.959648
500X	0.3	rep2	Strelka2	0.965977
500X	0.3	rep3	Mutect2	0.96033
500X	0.3	rep3	Strelka2	0.96584
500X	0.4	rep1	Mutect2	0.961013
500X	0.4	rep1	Strelka2	0.965566
500X	0.4	rep2	Mutect2	0.960729
500X	0.4	rep2	Strelka2	0.965713
500X	0.4	rep3	Mutect2	0.960762
500X	0.4	rep3	Strelka2	0.965556
500X	0.1	rep1	Strelka2	0.945655
500X	0.1	rep2	Strelka2	0.946146
500X	0.1	rep3	Strelka2	0.946727
800X	0.05	rep1	Mutect2	0.94758
800X	0.1	rep2	Strelka2	0.948466
800X	0.1	rep1	Strelka2	0.948848
800X	0.05	rep2	Mutect2	0.949362
800X	0.1	rep3	Strelka2	0.949363
300X	0.1	rep2	Mutect2	0.950395
800X	0.05	rep3	Mutect2	0.950594
300X	0.1	rep3	Mutect2	0.950749
300X	0.1	rep1	Mutect2	0.951997
500X	0.1	rep3	Mutect2	0.955901
500X	0.1	rep1	Mutect2	0.956162
500X	0.1	rep2	Mutect2	0.956311
800X	0.1	rep2	Mutect2	0.956324
800X	0.1	rep1	Mutect2	0.956645
800X	0.1	rep3	Mutect2	0.958393
800X	0.2	rep1	Mutect2	0.959192
800X	0.2	rep1	Strelka2	0.963069
800X	0.2	rep2	Mutect2	0.957719
800X	0.2	rep2	Strelka2	0.96253
800X	0.2	rep3	Mutect2	0.959488
800X	0.2	rep3	Strelka2	0.963722
800X	0.3	rep1	Mutect2	0.959784
800X	0.3	rep1	Strelka2	0.965703
800X	0.3	rep2	Mutect2	0.960034
800X	0.3	rep2	Strelka2	0.96626
800X	0.3	rep3	Mutect2	0.960148
800X	0.3	rep3	Strelka2	0.965977
800X	0.4	rep1	Mutect2	0.961046
800X	0.4	rep1	Strelka2	0.96542
800X	0.4	rep2	Mutect2	0.960205
800X	0.4	rep2	Strelka2	0.965693
800X	0.4	rep3	Mutect2	0.960319
800X	0.4	rep3	Strelka2	0.96497
