# Supplementary material for: Systematic comparison of somatic variant calling performance among different sequencing depth and mutation frequency
Source: Sci Rep. 2020 Feb 26;10:3501. doi: 10.1038/s41598-020-60559-5 (PMC7044309; doi:10.1038/s41598-020-60559-5)
Supplement: Supplementary file 5 — Supplementary Table 4. [file 41598_2020_60559_MOESM5_ESM.xlsx]

## Sheet: gatkreal
Sample	Time	Depth	Software
NAYH-60X-40X-somatic-1	0 days 02:54:25.485000000	100	Mutect2
NAYH-60X-40X-somatic-2	0 days 02:55:24.339000000	100	Mutect2
NAYH-60X-40X-somatic-3	0 days 02:48:03.393000000	100	Mutect2
NAYH-70X-30X-somatic-1	0 days 02:54:55.115000000	100	Mutect2
NAYH-70X-30X-somatic-2	0 days 02:54:10.504000000	100	Mutect2
NAYH-70X-30X-somatic-3	0 days 02:54:16.781000000	100	Mutect2
NAYH-80X-20X-somatic-1	0 days 02:51:42.831000000	100	Mutect2
NAYH-80X-20X-somatic-2	0 days 02:55:38.523000000	100	Mutect2
NAYH-80X-20X-somatic-3	0 days 02:51:49.357000000	100	Mutect2
NAYH-90X-10X-somatic-1	0 days 02:47:40.005000000	100	Mutect2
NAYH-90X-10X-somatic-2	0 days 02:51:48.313000000	100	Mutect2
NAYH-90X-10X-somatic-3	0 days 02:48:53.829000000	100	Mutect2
NAYH-95X-5X-somatic-1	0 days 02:40:02.314000000	100	Mutect2
NAYH-95X-5X-somatic-2	0 days 02:44:30.984000000	100	Mutect2
NAYH-95X-5X-somatic-3	0 days 02:42:08.219000000	100	Mutect2
NAYH-99X-1X-somatic-1	0 days 02:35:32.761000000	100	Mutect2
NAYH-99X-1X-somatic-2	0 days 02:31:04.042000000	100	Mutect2
NAYH-99X-1X-somatic-3	0 days 02:35:20.319000000	100	Mutect2
NAYH-120X-80X-somatic-1	0 days 04:04:44.106000000	200	Mutect2
NAYH-120X-80X-somatic-2	0 days 04:10:05.022000000	200	Mutect2
NAYH-120X-80X-somatic-3	0 days 04:10:03.257000000	200	Mutect2
NAYH-140X-60X-somatic-1	0 days 04:10:32.874000000	200	Mutect2
NAYH-140X-60X-somatic-2	0 days 04:06:22.871000000	200	Mutect2
NAYH-140X-60X-somatic-3	0 days 04:09:22.671000000	200	Mutect2
NAYH-160X-40X-somatic-1	0 days 03:58:11.769000000	200	Mutect2
NAYH-160X-40X-somatic-2	0 days 04:03:38.829000000	200	Mutect2
NAYH-160X-40X-somatic-3	0 days 04:02:17.245000000	200	Mutect2
NAYH-180X-20X-somatic-1	0 days 04:04:03.171000000	200	Mutect2
NAYH-180X-20X-somatic-2	0 days 04:02:16.623000000	200	Mutect2
NAYH-180X-20X-somatic-3	0 days 04:04:04.635000000	200	Mutect2
NAYH-190X-10X-somatic-1	0 days 03:50:24.347000000	200	Mutect2
NAYH-190X-10X-somatic-2	0 days 03:49:33.602000000	200	Mutect2
NAYH-190X-10X-somatic-3	0 days 03:50:28.208000000	200	Mutect2
NAYH-198X-2X-somatic-1	0 days 03:42:38.516000000	200	Mutect2
NAYH-198X-2X-somatic-2	0 days 03:33:25.388000000	200	Mutect2
NAYH-198X-2X-somatic-3	0 days 03:33:41.200000000	200	Mutect2
NAYH-180X-120X-somatic-1	0 days 05:32:18.310000000	300	Mutect2
NAYH-180X-120X-somatic-2	0 days 05:19:08.692000000	300	Mutect2
NAYH-180X-120X-somatic-3	0 days 05:27:38.089000000	300	Mutect2
NAYH-210X-90X-somatic-1	0 days 05:36:58.243000000	300	Mutect2
NAYH-210X-90X-somatic-2	0 days 05:31:10.338000000	300	Mutect2
NAYH-210X-90X-somatic-3	0 days 05:27:36.606000000	300	Mutect2
NAYH-240X-60X-somatic-1	0 days 05:27:26.431000000	300	Mutect2
NAYH-240X-60X-somatic-2	0 days 05:23:35.651000000	300	Mutect2
NAYH-240X-60X-somatic-3	0 days 05:19:38.054000000	300	Mutect2
NAYH-270X-30X-somatic-1	0 days 05:17:23.264000000	300	Mutect2
NAYH-270X-30X-somatic-2	0 days 05:23:06.141000000	300	Mutect2
NAYH-270X-30X-somatic-3	0 days 05:24:03.025000000	300	Mutect2
NAYH-285X-15X-somatic-1	0 days 05:15:18.843000000	300	Mutect2
NAYH-285X-15X-somatic-2	0 days 05:09:34.986000000	300	Mutect2
NAYH-285X-15X-somatic-3	0 days 05:18:57.204000000	300	Mutect2
NAYH-297X-3X-somatic-1	0 days 04:50:31.305000000	300	Mutect2
NAYH-297X-3X-somatic-2	0 days 04:53:26.609000000	300	Mutect2
NAYH-297X-3X-somatic-3	0 days 04:54:19.363000000	300	Mutect2
NAYH-300X-200X-somatic-1	0 days 08:26:47.888000000	500	Mutect2
NAYH-300X-200X-somatic-2	0 days 08:20:04.360000000	500	Mutect2
NAYH-300X-200X-somatic-3	0 days 08:32:46.692000000	500	Mutect2
NAYH-350X-150X-somatic-1	0 days 08:23:43.659000000	500	Mutect2
NAYH-350X-150X-somatic-2	0 days 08:17:30.852000000	500	Mutect2
NAYH-350X-150X-somatic-3	0 days 08:24:00.596000000	500	Mutect2
NAYH-400X-100X-somatic-1	0 days 08:19:13.651000000	500	Mutect2
NAYH-400X-100X-somatic-2	0 days 08:20:45.314000000	500	Mutect2
NAYH-400X-100X-somatic-3	0 days 08:24:10.297000000	500	Mutect2
NAYH-450X-50X-somatic-1	0 days 08:19:23.513000000	500	Mutect2
NAYH-450X-50X-somatic-2	0 days 08:15:35.951000000	500	Mutect2
NAYH-450X-50X-somatic-3	0 days 08:14:29.116000000	500	Mutect2
NAYH-475X-25X-somatic-1	0 days 08:17:36.105000000	500	Mutect2
NAYH-475X-25X-somatic-2	0 days 08:05:12.745000000	500	Mutect2
NAYH-475X-25X-somatic-3	0 days 08:11:47.017000000	500	Mutect2
NAYH-495X-5X-somatic-1	0 days 07:22:55.058000000	500	Mutect2
NAYH-495X-5X-somatic-2	0 days 07:24:34.841000000	500	Mutect2
NAYH-495X-5X-somatic-3	0 days 07:22:54.966000000	500	Mutect2
NAYH-480X-320X-somatic-1	0 days 13:08:09.894000000	800	Mutect2
NAYH-480X-320X-somatic-2	0 days 13:13:12.139000000	800	Mutect2
NAYH-480X-320X-somatic-3	0 days 13:07:59.667000000	800	Mutect2
NAYH-560X-240X-somatic-1	0 days 13:09:29.303000000	800	Mutect2
NAYH-560X-240X-somatic-2	0 days 13:13:09.007000000	800	Mutect2
NAYH-560X-240X-somatic-3	0 days 13:11:14.208000000	800	Mutect2
NAYH-640X-160X-somatic-1	0 days 13:02:59.851000000	800	Mutect2
NAYH-640X-160X-somatic-2	0 days 13:03:32.527000000	800	Mutect2
NAYH-640X-160X-somatic-3	0 days 13:07:05.794000000	800	Mutect2
NAYH-720X-80X-somatic-1	0 days 13:05:27.713000000	800	Mutect2
NAYH-720X-80X-somatic-2	0 days 13:02:20.852000000	800	Mutect2
NAYH-720X-80X-somatic-3	0 days 13:13:25.698000000	800	Mutect2
NAYH-760X-40X-somatic-1	0 days 13:02:11.769000000	800	Mutect2
NAYH-760X-40X-somatic-2	0 days 13:02:10.865000000	800	Mutect2
NAYH-760X-40X-somatic-3	0 days 13:06:41.484000000	800	Mutect2
NAYH-792X-8X-somatic-1	0 days 12:00:44.646000000	800	Mutect2
NAYH-792X-8X-somatic-2	0 days 12:00:44.824000000	800	Mutect2
NAYH-792X-8X-somatic-3	0 days 12:07:26.715000000	800	Mutect2
NAYH-99X-1X-somatic-3	0 days 00:09:19.404000000	100	Strelka2
NAYH-60X-40X-somatic-1	0 days 00:09:37.200000000	100	Strelka2
NAYH-60X-40X-somatic-2	0 days 00:09:35.705000000	100	Strelka2
NAYH-60X-40X-somatic-3	0 days 00:09:16.883000000	100	Strelka2
NAYH-70X-30X-somatic-1	0 days 00:09:29.918000000	100	Strelka2
NAYH-70X-30X-somatic-2	0 days 00:09:36.063000000	100	Strelka2
NAYH-70X-30X-somatic-3	0 days 00:09:34.562000000	100	Strelka2
NAYH-80X-20X-somatic-1	0 days 00:09:36.722000000	100	Strelka2
NAYH-99X-1X-somatic-2	0 days 00:08:54.815000000	100	Strelka2
NAYH-80X-20X-somatic-2	0 days 00:09:29.027000000	100	Strelka2
NAYH-90X-10X-somatic-1	0 days 00:08:29.263000000	100	Strelka2
NAYH-90X-10X-somatic-2	0 days 00:09:29.011000000	100	Strelka2
NAYH-90X-10X-somatic-3	0 days 00:09:15.430000000	100	Strelka2
NAYH-95X-5X-somatic-1	0 days 00:09:34.323000000	100	Strelka2
NAYH-95X-5X-somatic-2	0 days 00:09:54.178000000	100	Strelka2
NAYH-95X-5X-somatic-3	0 days 00:09:29.026000000	100	Strelka2
NAYH-99X-1X-somatic-1	0 days 00:09:34.321000000	100	Strelka2
NAYH-80X-20X-somatic-3	0 days 00:09:02.013000000	100	Strelka2
NAYH-198X-2X-somatic-3	0 days 00:10:19.614000000	200	Strelka2
NAYH-120X-80X-somatic-1	0 days 00:09:20.085000000	200	Strelka2
NAYH-198X-2X-somatic-1	0 days 00:11:05.128000000	200	Strelka2
NAYH-190X-10X-somatic-2	0 days 00:11:34.911000000	200	Strelka2
NAYH-190X-10X-somatic-1	0 days 00:09:20.140000000	200	Strelka2
NAYH-180X-20X-somatic-3	0 days 00:10:19.799000000	200	Strelka2
NAYH-180X-20X-somatic-2	0 days 00:11:34.850000000	200	Strelka2
NAYH-180X-20X-somatic-1	0 days 00:11:34.964000000	200	Strelka2
NAYH-190X-10X-somatic-3	0 days 00:11:49.924000000	200	Strelka2
NAYH-160X-40X-somatic-3	0 days 00:11:05.146000000	200	Strelka2
NAYH-160X-40X-somatic-2	0 days 00:11:34.921000000	200	Strelka2
NAYH-160X-40X-somatic-1	0 days 00:09:20.718000000	200	Strelka2
NAYH-140X-60X-somatic-3	0 days 00:12:20.752000000	200	Strelka2
NAYH-140X-60X-somatic-2	0 days 00:09:06.526000000	200	Strelka2
NAYH-140X-60X-somatic-1	0 days 00:10:04.895000000	200	Strelka2
NAYH-120X-80X-somatic-2	0 days 00:09:19.591000000	200	Strelka2
NAYH-120X-80X-somatic-3	0 days 00:11:49.977000000	200	Strelka2
NAYH-198X-2X-somatic-2	0 days 00:10:21.029000000	200	Strelka2
NAYH-210X-90X-somatic-1	0 days 00:13:19.849000000	300	Strelka2
NAYH-210X-90X-somatic-2	0 days 00:12:35.347000000	300	Strelka2
NAYH-210X-90X-somatic-3	0 days 00:13:20.240000000	300	Strelka2
NAYH-240X-60X-somatic-1	0 days 00:11:04.774000000	300	Strelka2
NAYH-240X-60X-somatic-2	0 days 00:16:20.939000000	300	Strelka2
NAYH-180X-120X-somatic-3	0 days 00:14:20.942000000	300	Strelka2
NAYH-180X-120X-somatic-2	0 days 00:15:04.979000000	300	Strelka2
NAYH-180X-120X-somatic-1	0 days 00:11:35.053000000	300	Strelka2
NAYH-297X-3X-somatic-3	0 days 00:15:35.047000000	300	Strelka2
NAYH-270X-30X-somatic-1	0 days 00:13:50.363000000	300	Strelka2
NAYH-270X-30X-somatic-2	0 days 00:14:20.175000000	300	Strelka2
NAYH-270X-30X-somatic-3	0 days 00:14:19.766000000	300	Strelka2
NAYH-285X-15X-somatic-1	0 days 00:13:20.429000000	300	Strelka2
NAYH-285X-15X-somatic-2	0 days 00:13:05.974000000	300	Strelka2
NAYH-285X-15X-somatic-3	0 days 00:12:50.903000000	300	Strelka2
NAYH-297X-3X-somatic-1	0 days 00:13:35.753000000	300	Strelka2
NAYH-297X-3X-somatic-2	0 days 00:12:20.402000000	300	Strelka2
NAYH-240X-60X-somatic-3	0 days 00:13:35.386000000	300	Strelka2
NAYH-495X-5X-somatic-3	0 days 00:24:21.324000000	500	Strelka2
NAYH-495X-5X-somatic-1	0 days 00:19:06.751000000	500	Strelka2
NAYH-400X-100X-somatic-3	0 days 00:24:35.595000000	500	Strelka2
NAYH-495X-5X-somatic-2	0 days 00:22:08.066000000	500	Strelka2
NAYH-450X-50X-somatic-2	0 days 00:20:52.194000000	500	Strelka2
NAYH-450X-50X-somatic-1	0 days 00:25:05.918000000	500	Strelka2
NAYH-450X-50X-somatic-3	0 days 00:23:56.390000000	500	Strelka2
NAYH-475X-25X-somatic-1	0 days 00:24:05.682000000	500	Strelka2
NAYH-475X-25X-somatic-2	0 days 00:21:06.874000000	500	Strelka2
NAYH-400X-100X-somatic-1	0 days 00:20:35.539000000	500	Strelka2
NAYH-400X-100X-somatic-2	0 days 00:18:35.540000000	500	Strelka2
NAYH-475X-25X-somatic-3	0 days 00:22:06.249000000	500	Strelka2
NAYH-350X-150X-somatic-2	0 days 00:21:35.861000000	500	Strelka2
NAYH-350X-150X-somatic-1	0 days 00:24:52.377000000	500	Strelka2
NAYH-300X-200X-somatic-3	0 days 00:17:36.648000000	500	Strelka2
NAYH-300X-200X-somatic-2	0 days 00:18:37.018000000	500	Strelka2
NAYH-300X-200X-somatic-1	0 days 00:18:37.194000000	500	Strelka2
NAYH-350X-150X-somatic-3	0 days 00:22:35.805000000	500	Strelka2
NAYH-792X-8X-somatic-2	0 days 00:31:21.205000000	800	Strelka2
NAYH-792X-8X-somatic-3	0 days 00:35:21.125000000	800	Strelka2
NAYH-792X-8X-somatic-1	0 days 00:33:21.119000000	800	Strelka2
NAYH-480X-320X-somatic-3	0 days 00:30:36.291000000	800	Strelka2
NAYH-760X-40X-somatic-2	0 days 00:32:51.353000000	800	Strelka2
NAYH-720X-80X-somatic-3	0 days 00:32:21.472000000	800	Strelka2
NAYH-720X-80X-somatic-2	0 days 00:37:06.432000000	800	Strelka2
NAYH-720X-80X-somatic-1	0 days 00:35:36.510000000	800	Strelka2
NAYH-640X-160X-somatic-3	0 days 00:35:36.548000000	800	Strelka2
NAYH-640X-160X-somatic-2	0 days 00:30:50.858000000	800	Strelka2
NAYH-640X-160X-somatic-1	0 days 00:35:21.486000000	800	Strelka2
NAYH-480X-320X-somatic-1	0 days 00:33:36.549000000	800	Strelka2
NAYH-480X-320X-somatic-2	0 days 00:34:36.670000000	800	Strelka2
NAYH-560X-240X-somatic-3	0 days 00:36:36.326000000	800	Strelka2
NAYH-560X-240X-somatic-2	0 days 00:34:21.406000000	800	Strelka2
NAYH-560X-240X-somatic-1	0 days 00:34:36.099000000	800	Strelka2
NAYH-760X-40X-somatic-3	0 days 00:39:21.790000000	800	Strelka2
NAYH-760X-40X-somatic-1	0 days 00:36:52.010000000	800	Strelka2
